# Supplementary material for: Potato virus Y; the Andean connection
Source: Virus Evol. 2019 Sep 23;5(2):vez037. doi: 10.1093/ve/vez037 (PMC6755682; doi:10.1093/ve/vez037)
Supplement: vez037_Supplementary_Data [file vez037_supplementary_data.zip]

Archive with 3 entries (3 files):
- Database-final2.csv
- Fig S1.docx
- Supplementary_Data_2.docx
