# Supplementary material for: Potato virus Y; the Andean connection
Source: Virus Evol. 2019 Sep 23;5(2):vez037. doi: 10.1093/ve/vez037 (PMC6755682; doi:10.1093/ve/vez037)
Supplement: vez037_Supplementary_Data [file vez037_supplementary_data.zip › Database-final2.csv]

Acc Code	phylo-gp	date	prov	host	190set	162set	latitude	longitude
A08776	OxN	<1989
AB185833	R2
AB270705	R2	2002
AB331515	NxN	1995
AB331516	NxN	1999
AB331517	NxN	1998
AB331518	NxN	1997
AB331519	NxN	1998
AB461450	R2	2002
AB461451	R2	2006
AB461452	R2	2004
AB461453	R2	2007
AB461454	R2	2004
AB702945	R2	2009
AB711143	R2	2009
AB711144	NxN	2007
AB711145	R2	2007
AB711146	R2	2007
AB711147	O1	2010	Japan	S.t.t.	x	x
AB711148	O1	2010	Japan	S.t.t.	x	x
AB711149	O2	1989	Japan	S.t.t.	x	x
AB711150	O2	2010	Japan	S.t.t.	x	x
AB711151	O1	2010	Japan	S.t.t.	x	x
AB711152	O1	2001	Japan	S.t.t.	x	x
AB711153	O1	1984	Japan	S.t.t.	x	x
AB711154	O2	1981	Japan	S.t.t.	x	x
AB711155	O1	1987	Japan	S.t.t.	x	x
AB714134	O1		Japan	S.t.t.	x
AB714135	NxN	1989
AF237963	CxO	<1995	Italy	C.annuum
AF463399	C	?1973	USA	N. tab	x
AF522296	OxN	<2003	Egypt	?
AJ439544	C	1982	France	C.annuum	x
AJ439545	C	1984	Canary Is	S. lyco	x
AJ584851	R1	.
AJ585195	O2	<2003	U.K.	S.t.t.	x
AJ585196	O1				x
AJ585197	Nx??	<2003	UK	S.t.t.
AJ585198	N3xR2	.
AJ585342	R2	.
AJ889866	R2	.
AJ889867	R2	.
AJ889868	R1	.
AJ890342	R2	.
AJ890343	R2	.
AJ890344	R2
AJ890345	R2	.
AJ890346	NxN	2003	Germany	S.t.t.
AJ890347	R2	.
AJ890348	O3	2003	France	S.t.t.	x	x
AJ890349	R1	.
AJ890350	R1	.	Germany	S.t.t.
AM113988	R1	.
AM268435	N3		New Zealand	S.t.t.	x
AY166866	NxN	.
AY166867	NxN	.
AY745491	R1	.
AY745492	R1	.
AY884982	R2	.
AY884983	N3	2001	USA	S.t.t.	x	x
AY884984	NxN	.
AY884985	R1	.
CS434575	N3		Peru	S.t.t.	x
CS434577	O1		Peru	S.t.t.	x
D00441	OxN	<1989	France	S.t.t.
DQ008213	R1	.
DQ157178	R1	.
DQ157179	R1	.
DQ157180	NxN	.
DQ309028	C	.	USA	N.tab	x
EF016294	R2	.
EF026074	O1	<2006	USA	S.t.t.	x
EF026075	R2	.
EF026076	R1	.
EF558545	O1	2007	Poland	S.t.t.	x	x
EU182576	R2	.		S.t.t.
EU482153	C	2006	Italy	S. lyco	x
EU563512	C	1938	Netherlands	S.t.t.	x
FJ204164	R2	.
FJ204165	R2	<2011	USA	S.t.t
FJ204166	R2	.
FJ214726	Chile3	2005	Chile	C. bacc	x
FJ643477	O1	2006	USA	S.t.t.	x	x
FJ643478	O1	2006	USA	S.t.t.	x	x
FJ643479	O1	2006	USA	S.t.t.	x	x
FJ666337	R2	1970
GQ200836	R2	2007
HE608963	R1	2010
HE608964	R1	2010
HG810949	R2	2012
HG810950	R2	2012
HG810951	R2	2012
HG810952	R2	2012
HM367075	O1	2007	Canada	S.t.t.	x	x
HM367076	O1	2007	Canada	S.t.t.	x	x
HM590405	R2	.		N.tab
HM590406	R2	.		N.tab
HM590407	O1			N.tab	x
HM991453	R2	2000
HM991454	R1	2000
HQ631374	R2	2007		S.t.t.
HQ912862	R1	2006
HQ912863	R1	2007
HQ912864	O1	2007	USA	S.t.t.	x	x
HQ912865	O1	2000	USA	S.t.t.	x	x
HQ912866	R1	2007
HQ912867	NxN	2006
HQ912868	R1	2007
HQ912869	R2	2007
HQ912870	R1	2004
HQ912871	R1	2007
HQ912872	R1	2007
HQ912873	O1	2004	USA	S.t.t.	x	x
HQ912874	O1	2005	USA	S.t.t.	x	x
HQ912875	O1	2007	USA	S.t.t.	x	x
HQ912876	O1	2004	USA	S.t.t.	x	x
HQ912877	O1	2005	USA	S.t.t.	x	x
HQ912878	O1	2005	USA	S.t.t.	x	x
HQ912879	O1	2006	USA	S.t.t.	x	x
HQ912880	O1	2005	USA	S.t.t.	x	x
HQ912881	O1	2005	USA	S.t.t.	x	x
HQ912882	O1	2006	USA	S.t.t.	x	x
HQ912883	O1	2006	USA	S.t.t.	x	x
HQ912884	O1	2004	USA	S.t.t.	x	x
HQ912885	O1	2004	USA	S.t.t.	x	x
HQ912886	O1	2006	USA	S.t.t.	x	x
HQ912887	O1	2006	USA	S.t.t.	x	x
HQ912888	O1	2005	USA	S.t.t.	x	x
HQ912889	O1	2006	USA	S.t.t.	x	x
HQ912890	O1	2004	USA	S.t.t.	x	x
HQ912891	O2	2004	USA	S.t.t.	x	x
HQ912892	O2	2005	USA	S.t.t.	x	x
HQ912893	O1	2005	USA	S.t.t.	x	x
HQ912894	O1	2006	USA	S.t.t.	x	x
HQ912895	O1	2006	USA	S.t.t.	x	x
HQ912896	R1	2008
HQ912897	O1	2006	USA	S.t.t.	x	x
HQ912898	O1	2006	USA	S.t.t.	x	x
HQ912899	O1	2006	USA	S.t.t.	x	x
HQ912900	O1	2006	USA	S.t.t.	x	x
HQ912901	O1	2006	USA	S.t.t.	x	x
HQ912902	O1	2006	USA	S.t.t.	x	x
HQ912903	O1	2006	USA	S.t.t.	x	x
HQ912904	O1	2005	USA	S.t.t.	x	x
HQ912905	O1	2005	USA	S.t.t.	x	x
HQ912906	O1	2006	USA	S.t.t.	x	x
HQ912907	O1	2006	USA	S.t.t.	x	x
HQ912908	O1	2006	USA	S.t.t.	x	x
HQ912909	O1	2005	USA	S.t.t.	x	x
HQ912910	O1	2006	USA	S.t.t.	x	x
HQ912911	O1	2005	USA	S.t.t.	x	x
HQ912912	O1	2006	USA	S.t.t.	x	x
HQ912913	O1	2006	USA	S.t.t.	x	x
HQ912914	O1	2006	USA	S.t.t.	x	x
HQ912915	O1	2006	USA	S.t.t.	x	x
JF795485	R1	2009
JF927749	R2	2008
JF927750	R1	2007
JF927751	R1	2008
JF927752	R2	2008
JF927753	R1	2007
JF927754	R1	2007
JF927755	R1	2007	Poland	N.tab
JF927756	R2	2007
JF927757	R2	2008
JF927758	R1	2007
JF927759	R2	2007
JF927760	R1	2008
JF927761	R2	2008
JF927762	R1	2008
JF927763	R2	2008
JF928458	R2	.
JF928459	R2	.
JF928460	R2	.
JN034046	R1	2010
JN083841	R1	.		N.tab
JN083842	R2	.		N.tab
JN936419	R1	2005
JN936422	NxN
JQ663997	O?	<2014	China	S.t.t
JQ673517	R2	.		?
JQ924285	O1	1985	Brazil	S.t.t.	x	x
JQ924286	R1	2009	Brazil	S.t.t.
JQ924287	R2	2007
JQ969033	R2	2010
JQ969034	R2	2010
JQ969035	R2	2010
JQ969036	N3	2010	Belgium	S.t.t.	x	x
JQ969037	R2	2010
JQ969039	R1	2010
JQ969040	R1	2010
JQ969041	R1	2010
JQ971975	NxN			Kalmeris indica
JX424837	O2	2008	Finland	S.t.t.	x	x
KC296432	R1	2011		N.tab
KC296433	R2	2011		N.tab
KC296434	R2	2011		N.tab
KC296436	R2	2011		N.tab
KC296437	R2	2011		N.tab
KC296438	R2	2011		N.tab
KC296439	R2	2011		N.tab
KC296440	R2	2011		N.tab
KC296441	R2	2011		N.tab
KC614702	R2	2009
KC634004	R2	2009
KC634005	R2	2011
KC634006	R2	2009
KC634007	R2	2009
KC634008	R2	2009
KC634009	R2	2009
KF770835	C	2010	South Africa	C. annuum	x
KF850513	R2	2009
KJ603223	R1	2011		N.tab
KJ603224	R2	2011		N.tab
KJ603225	R2	2011		N.tab
KJ634023	R1	2011		S.t.t.
KJ634024	R2	2011		N.tab
KJ801915	R1	2011		S.t.t
KJ946936	R2	2013
KM396648	R2	2007
KP063211	C	2006	Iran	N.tab	x
KP691317	O1	2012	Australia	S.t.t	x	x
KP691318	O1	2003	Australia	S.t.t	x	x
KP691319	O2	1984	U.K.	S.t.t	x	x
KP691320	C	2006	Australia	S.lyco	x
KP691321	O3	1982	U.K.	S.t.t.	x	x
KP691322	O1	1982	U.K.	S.t.t.	x	x
KP691323	O2	1982	U.K.	S.t.t.	x	x
KP691324	O3	1980	U.K.	S.t.t.	x	x
KP691325	O1	2011	Australia	S.t.t.	x	x
KP691326	O2	1984	U.K.	S.t.t.	x	x
KP691327	O2	1943	U.K.	S.t.t.	x	x
KP691329	O3	2008	Australia	S.t.t.	x	x
KP793715	R2	2014
KP793716	NxN	2014
KR149260	R2	2015	Colombia	S.t.t.
KR270797	N2	2015	Colombia	S.lyco	x
KR528584	CxO	2013	Uruguay	Vitis vin
KT290511	N2	2015	Colombia	S.lyco	x	x
KT290512	NxN	2015	Colombia	S.lyco
KT336551	R2	2015	Colombia	S.t.t
KT336552	R2	2015	Colombia	S.t.t
KT599906	R2	2014
KT599907	R2	2014
KT599908	R2	2014
KU043114	N3	2009	China	S.sisym	x
KU375553	R1	2012		S.lyco
KU375554	R1	2012		S.t.t.
KU569326	R1	2011		S.t.t.
KU724101	N3	2015	China	N.tab	x	x
KX009783	R2?	2014		N.tab
KX032614	R1	2014		S.t.t.
KX184816	R1	2011
KX184817	R2	2014
KX184818	R2	2014
KX184819	R2	2011
KX356068	R2	1994
KX356069	R2	1999
KX356070	R1	2001
KX531041	N2	2015	Colombia	S.t.t.	x	x
KX580384	C	2014	USA	S.lyco	x
KX650858	R1	2015
KX650859	R2	2015
KX650861	R2	2015
KX650862	R2	2015
KX688597	R2	2012		S.t.t.
KX688598	R2	2012		S.t.t.
KX688599	R1	2012		S.t.t.
KX688600	R1	2012		S.t.t.
KX688601	R2	2012		S.t.t.
KX688602	R2	2013		S.t.t.
KX710153	R1	2013
KX710154	R2	2013
KX713170	R1	2015
KX756672	R2	2015	Colombia	S.t.t.
KX856986	R2	2015
KY092173	R2	2014
KY112747	R1	2014
KY112748	O1	2014	Neth	N. tab	x	x
KY112749	R1	2014
KY810782	O1	2016	U.K.	S.t.t.	x	x
KY847935	C	2010	USA	N.tab	x
KY847936	O1	2005	USA	S.t.t.	x	x
KY847937	O1	2004	USA	S.t.t.	x	x
KY847938	O1	2004	USA	S.t.t.	x	x
KY847939	O1	2004	USA	S.t.t.	x	x
KY847940	O1	2004	USA	S.t.t.	x	x
KY847941	O1	2006	USA	S.t.t.	x	x
KY847942	R1	2004
KY847943	R1	2004
KY847944	R2	2004
KY847945	R1	2004
KY847946	R2	2012
KY847947	O1	2012	USA	S.t.t.	x	x
KY847948	R2	2012
KY847949	R1	2012
KY847950	R1	2005
KY847951	NxN	2006
KY847952	R1	2013
KY847953	NxN	2013
KY847954	NxN	2005
KY847955	NxN	2005
KY847956	O1	2005	USA	S.t.t.	x	x
KY847957	R2	2005
KY847958	R2	2006
KY847959	R1	2005
KY847960	R1	2005
KY847961	R1	2013
KY847962	O1	2004	USA	S.t.t.	x	x
KY847963	O1	2005	USA	S.t.t.	x	x
KY847964	R2	2009
KY847965	R1	2010
KY847966	O1	2010	USA	S.t.t.	x	x
KY847967	O1	2010	USA	S.t.t.	x	x
KY847968	R2	2010
KY847969	R2	2010
KY847970	R2	2011
KY847971	R2	2011
KY847972	O1	2006	USA	S.t.t.	x	x
KY847973	R2	2006
KY847974	R1	2006
KY847975	R2	2009
KY847976	R1	2009
KY847977	R1	2011
KY847978	R1	2005
KY847979	R1	2006
KY847980	R1	2004
KY847981	R1	2004
KY847982	R1	2005
KY847983	R2	2006
KY847984	N3	2012	USA	S.t.t.	x	x
KY847985	N3	2012	USA	S.t.t.	x	x
KY847986	N3	2010	USA	S.t.t.	x	x
KY847987	O1	2010	USA	S.t.t.	x	x
KY847988	N3	2010	USA	S.t.t.	x	x
KY847989	O1	2004	USA	S.t.t.	x	x
KY847990	R1	2005
KY847991	O1	2004	USA	S.t.t.	x	x
KY847992	NxN	2010
KY847993	R1	2011
KY847994	R1	2004
KY847995	R1	2005
KY847996	R1	2004
KY847997	R1	2006
KY847998	O1	2004	USA	S.t.t.	x	x
KY847999	R1	2005
KY848000	R1	2004
KY848001	R1	2004
KY848002	R1	2004
KY848003	R1	2004
KY848004	O1	2004	USA	S.t.t.	x	x
KY848005	R1	2004
KY848006	O1	2005	USA	S.t.t.	x	x
KY848007	R1	2009
KY848008	R2	2009
KY848009	O1	2009	USA	S.t.t.	x	x
KY848010	O1	2010	USA	S.t.t.	x	x
KY848011	O1	2010	USA	S.t.t.	x	x
KY848012	O1	2010	USA	S.t.t.	x	x
KY848013	O1	2010	USA	S.t.t.	x	x
KY848014	CxO	2011	USA	N.tab
KY848015	O1	2012	USA	S.t.t.	x	x
KY848016	R1	2012
KY848017	R1	2006
KY848018	R1	2005
KY848019	OxO	2006
KY848020	O1	2004	USA	S.t.t.	x	x
KY848021	R1	2005
KY848022	R2	2005
KY848023	R1	2013	Germany	S.t.t.
KY848024	NxN	2013
KY848025	NxN	2009
KY848026	R1	2005
KY848027	O1	2005	USA	S.t.t.	x	x
KY848028	NxN	2012
KY848029	O1	2012	USA	S.t.t.	x	x
KY848030	R1	2012
KY848031	O1	2004	USA	S.t.t.	x	x
KY848032	O1	2006	USA	S.t.t.	x	x
KY848033	R1	2004
KY848034	O1	2005	USA	S.t.t.	x	x
KY848035	O1	2005	USA	S.t.t.	x	x
KY848036	O1	2005	USA	S.t.t.	x	x
KY848037	O1	2004	USA	S.t.t.	x	x
KY848038	O1	2005	USA	S.t.t.	x	x
KY848039	O1	2005	USA	S.t.t.	x	x
KY848040	O1	2005	USA	S.t.t.	x	x
KY848041	O1	2004	USA	S.t.t.	x	x
KY848042	O1	2004	USA	S.t.t.	x	x
KY848043	O1	2004	USA	S.t.t.	x	x
KY848044	O1	2004	USA	S.t.t.	x	x
KY848045	O1	2004	USA	S.t.t.	x	x
KY848046	O1	2006	USA	S.t.t.	x	x
KY848047	O1	2005	USA	S.t.t.	x	x
KY848048	O1	2005	USA	S.t.t.	x	x
KY848049	O1	2005	USA	S.t.t.	x	x
KY848050	O1	2004	USA	S.t.t.	x	x
KY848051	O1	2004	USA	S.t.t.	x	x
KY848052	O1	2004	USA	S.t.t.	x	x
KY848053	O1	2007	USA	S.t.t.	x	x
KY863548	R1	2014	Egypt	S.t.t.
KY863549	R2	2014
KY863550	R1	2014
KY863551	R2	2014
M95491	R2
MF033142	R2	2016		S.t.t.
MF033143	R2	2016		S.americanum
MF134861	CxC	2015	Hawaii	P. peruv
MF134862	C	2015	Hawaii	P. peruv	x
MF134863	CxC	2015	Hawaii	P. peruv
MF134864	C	2015	Hawaii	P. peruv	x
MF134865	CxC	2015	Hawaii	P. peruv
MF134866	CxC	2015	Hawaii	P. peruv
MF624282	R1	2014
MF624283	R1	2014
MF624284	R1	2012
MF624285	R1	2012
MF624286	R1	2015
MF624287	R1	2015
MF624288	NxN	2016
MF624289	NxN	2015
MF624290	NxN	2015
MF624291	NxN	2015
MF960848	R2	2005		N.tab
MH795841	O3	2016	Peru	S.t.t.xS.t.a.	x	x	-6.45626	-78.94315
MH795842	O3	2016	Peru	S.t.t.xS.t.a.	x	x	-6.45626	-78.94315
MH795843	O3	2016	Peru	S.t.t.xS.t.a.	x	x	-6.45626	-78.94315
MH795844	N3	2016	Peru	S.t.t.xS.t.a.	x	x	-13.45326	-72.40752
MH795845	NxN	2016	Peru	S.t.a.			-13.45755	-72.39146
MH795846	N3	2016	Peru	S.t.t.xS.t.a.	x	x	-13.44399	-72.32522
MH795847	N3	2016	Peru	S.t.t.xS.t.a.	x	x	-13.17801	-71.66427
MH795848	N3	2016	Peru	S.t.t.xS.t.a.	x	x	-13.17801	-71.66427
MH795849	O1	2016	Peru	S.t.t.xS.t.a.	x	x	-9.79563	-76.00653
MH795850	N2	2016	Peru	S.t.t.xS.t.a.	x	x	-9.79425	-75.99822
MH795851	O1	2016	Peru	S.t.t.xS.t.a.	x	x	-9.79425	-75.99822
MH795852	O1	2016	Peru	S.t.t.xS.t.a.	x	x	-9.79425	-75.99822
MH795853	O1	2016	Peru	S.t.t.xS.t.a.	x	x	-9.89973	-76.03152
MH795854	O1	2016	Peru	S.t.t.xS.t.a.	x	x	-9.89973	-76.03152
MH795855	O1	2016	Peru	S.t.t.xS.t.a.	x	x	-9.89973	-76.03152
MH795856	O1	2016	Peru	S.t.t.xS.t.a.	x	x	-9.89973	-76.03152
MH795857	N2	2016	Peru	S.t.t.xS.t.a.	x	x	-9.89973	-76.03152
MH795858	N2	2016	Peru	S.t.t.xS.t.a.	x	x	-11.87439	-75.28642
MH795859	N2	2016	Peru	S.t.t.xS.t.a.	x	x	-11.87439	-75.28642
MH795860	N2	2016	Peru	S.t.t.xS.t.a.	x	x	-11.87439	-75.28642
MH795861	N2	2016	Peru	S.t.t.xS.t.a.	x	x	-11.61828	-75.09151
MH795862	N3	2016	Peru	S.t.t.xS.t.a.	x	x	-13.34083	-71.69811
MH795863	N3	2016	Peru	S.t.t x S.t.a.	x	x	-13.68939	-71.95618
MH795864	N1	2016	Peru	S.t.t x S.t.a.	x	x	-13.70214	-71.99798
MH795865	N1	2016	Peru	S.t.t x S.t.a.	x		-13.34083	-71.69811
MH795866	N1	2016	Peru	S.t.t x S.t.a.	x	x	-13.68939	-71.95618
MH795867	N1	2016	Peru	S.t.t x S.t.a.	x		-13.70214	-71.99798
MH795868	N1	2016	Peru	S.t.t x S.t.a.	x		-13.68634	-72.0074
MH795869	N1	2016	Peru	S.t.t x S.t.a.	x		-13.44399	-72.32522
MH795870	N1	2016	Peru	S.t.a.	x	x	-13.45755	-72.39146
MH795871	NxN	2016	Peru	S.t.a.			-13.45755	-72.39146
MH795872	N1	2016	Peru	S.t.a	x	x	-13.45755	-72.39146
NC_001616	OxN	<1989	France	S.t.t.
U09509	O1	1994	Canada	S.t.t.	x	x
X12456	OxN	<1989	France	S.t.t.
X97895	N3	<1997	Switz	S.t.t.	x	x
